# Supplementary material for: Unraveling the Mechanism of Cork Spot-like Physiological Disorders in ‘Kurenainoyume’ Apples Based on Occurrence Location
Source: Plants (Basel). 2024 Jan 27;13(3):381. doi: 10.3390/plants13030381 (PMC10857259; doi:10.3390/plants13030381)
Supplement: Supplementary file 1 [file plants-13-00381-s001.zip]

Archive with 1 entries (1 files):
- plants-2803430-supplementary.pdf
